# Supplementary material for: Intricate Distribution Patterns of Six Cytotypes of Allium oleraceum at a Continental Scale: Niche Expansion and Innovation Followed by Niche Contraction With Increasing Ploidy Level
Source: Front Plant Sci. 2020 Dec 9;11:591137. doi: 10.3389/fpls.2020.591137 (PMC7755979; doi:10.3389/fpls.2020.591137)
Supplement: Supplementary Table 2 — Survey of coarse-grained environmental variables used in ecological niche analysis (PCAenv). For each variable, its abbreviation, units, scaling factor, and source of data are presented. Additionally, descriptive statistics (mean and SD) of each coarse-grained environmental variable for each cytotype, using all localities in Supplementary Table 1, are presented. [file Table_2.XLS]

## Sheet: SUP_TABLE2
Supplementary Table 2. Survey of coarse-grained environmental variables used in ecological niche analysis. For each variable, its abbreviation, units, scaling factor, and source of data are presented. Additionally, descriptive statistics (mean and SD) of each coarse-grained environmental variable for each cytotype, using all localities in Supplementary Table 1, are presented.
(A) Coarse-grained environmental data extracted from climatic and soil layers* and (B) mean(SD) of environmental variables for each cytotype. Calculations are based on all localities reported in Supplementary Table 1.
(A)				(B)	Cytotype
Environmental variables	Units	Scaling factor	Source		3x	4x	5x	6x	7x	8x
BIO4: temperature seasonality	°C	10	Fick and Hijmans, 2017		847(102)	758(82)	727(64)	713(42)	678(53)	632(13)
BIO9: mean temperature of driest quarter	°C	10	Fick and Hijmans, 2017		-0.26(1.81)	1.34(5.10)	1.93(4.13)	2.27(4.55)	3.71(4.78)	8.30(13.70)
BIO11: mean temperature of coldest quarter	°C	10	Fick and Hijmans, 2017		-2.41(2.28)	-2.18(2.74)	-0.84(20.50)	-0.21(1.97)	1.04(2.00)	0.53(2.76)
BIO15: precipitation seasonality	CV	100	Fick and Hijmans, 2017		31(9)	33(7)	32(9)	36(10)	26(16)	29(5)
BIO18: precipitation of warmest quarter	mm	1	Fick and Hijmans, 2017		211(35)	224(54)	222(51)	243(43)	234(46)	147(94)
CECSOL: cation exchange capacity of soil	mmol(c)/kg	1	Hengl et al., 2014, 2017		25.7(4.4)	22.9(4.0)	22.4(4.4)	20.3(2.5)	21.8(2.0)	22.5(6.4)
CLYPPT: weight percentage of the clay particles (<0.0002 mm)	g/kg	1	Hengl et al., 2014, 2017		21.4(5.4)	18.4(5.0)	19.1(4.2)	18.7(3.3)	21.9(3.1)	17.5(3.5)
CRFVOL: volumetric percentage of coarse fragments (>2 mm)	vol‰	1	Hengl et al., 2014, 2017		5.4(3.2)	10.1(4.3)	10.2(4.3)	11.5(3.7)	11.6(2.9)	20.0(7.1)
ORCDRC: soil organic carbon content	dg/kg	1	Hengl et al., 2014, 2017		32.2(10.2)	57.1(33.2)	46.2(29.3)	34.6(12.9)	38.2(18.3)	51.0(32.5)
pHKCl: soil pH	pH	10	Hengl et al., 2014, 2017		55.2(3.4)	51.2(5.3)	52.1(4.9)	52.8(4.4)	52.9(6.1)	51.0(1.4)
GAI: global aridity index	-	1	Trabucco and Zomer, 2019		6426(1083)	8445(2398)	7793(1939)	8100(2004)	8594(2603)	6387(3289)
SOLARRAD: mean annual solar ratiation	kW.m-2	1	Fick and Hijmans, 2017		11875(853)	10705(1401)	11085(1238)	11167(1014)	11674(1086)	14701(839)
Elevation	m	-	Hengl et al., 2014, 2017		299(188)	274(323)	307(273)	398(248)	349(131)	1541(418)
*All soil predictions are made for depth interval 5-15 cm.
References
Fick, S. E., and Hijmans, R. J. (2017). WorldClim 2: new 1‐km spatial resolution climate surfaces for global land areas. Int. J. Climatol. 37, 4302–4315. doi: 10.1002/joc.5086
Hengl, T., de Jesus, J. M., MacMillan, R. A., Batjes, N. H., Heuvelink, G. B. M., Ribeiro, E., et al. (2014). SoilGrids1km—global soil information based on automated mapping. PloS One 9, e105992. doi: 10.1371/journal.pone.0105992
Hengl, T., de Jesus, J. M., Heuvelink, G. B. M., Gonzalez, M. R., Kilibarda, M., Blagotić, A., et al. (2017). SoilGrids250m: Global gridded soil information based on machine learning. PLoS One 12, e0169748. doi: 10.1371/journal.pone.0169748
Trabucco, A., and Zomer, R. (2019). Global Aridity Index and Potential Evapotranspiration (ET0) Climate Database v2. Available online at: https://doi.org/10.6084/m9.figshare.7504448.v1 (accessed June 2020).
