# Supplementary material for: Intricate Distribution Patterns of Six Cytotypes of Allium oleraceum at a Continental Scale: Niche Expansion and Innovation Followed by Niche Contraction With Increasing Ploidy Level
Source: Front Plant Sci. 2020 Dec 9;11:591137. doi: 10.3389/fpls.2020.591137 (PMC7755979; doi:10.3389/fpls.2020.591137)
Supplement: Supplementary Table 3 — Survey of local-scale environmental and population variables used in the study. Vegetation types according to Mucina et al. (2016), which were included within each habitat type used in the study, are given at the bottom. [file Table_3.XLS]

## Sheet: SUPPLT3
	Supplementary Table 3. Survey of local-scale environmental and population variables used in the study. Vegetation types according to Mucina et al. (2016), which were included within each habitat type used in the study, are given at the bottom.
	Environmental/population variable	Explanation [units]
	Habitat type*	rocky outcrop; dry grassland; mesic grassland; seminatural dry forest; seminatural mesic forest; seminatural alluvial forest; shrubs; Robinia pseudacacia forest; arable field and field margins
	Habitat naturalness	highly human-affected‘ (HHA; vegetation strongly influenced by man, typically with higher representation or dominance of ruderal species, e.g., intensively managed agricultural habitats and their margins, road ditches, urbanized areas), ‘extensively human-affected‘ (EHA; extensively cultivated landscapes, cultivated and plantation-like forests and shrubs, partly synanthropic and extensively culti…
	Presence of arable land	0 – distance to the nearest field >20 m, otherwise 1
	Habitat heterogeneity	the number of habitat types inhabited by the local population
	Rock proximity	0/1 = absence/presence of rocky sites within 100 m circle around the population.
	Light conditions	1 = strong shade, 2 = half-shade, 3 = light shade, 4 = full insolation
	Heat load	unitless index that estimate the amount of heat absorbed by the local site from incident solar radiation. Head load was calculated from the slope, aspect, and latitude of the respective site, using equation 2 in McCune and Keon (2002). The final values were converted to an arithmetic scale with the exp(x) function.
	Elevation	[m a. s. l.]
	Area of population	[m2]
	Habitat type (aggregated)	Observed vegetation types (vegetation classes or groups sensu Mucina et al.; 2016)
	Rocky outcrop	SED Sedo‐Scleranthetea Br.‐Bl. 1955, ADI Adiantetea Br.‐Bl. et al. 1952, POD Polypodietea Jurko et Peciar ex Boşcaiu, Gergely et Codoreanu in Raţiu et al. 1966, ASP Asplenietea trichomanis (Br.‐Bl. in Meier et Br.‐Bl. 1934) Oberd. 1977, CYM Cymbalario‐Parietarietea diffusae Oberd. 1969, PHA Phagnalo saxatilis‐Rumicetea indurati (Rivas Goday et Esteve 1972) Rivas‐Mart. et al. 1973
	Alpine grassland	TRI Juncetea trifidi Hadač in Klika et Hadač 1944, SES Elyno‐Seslerietea Br.‐Bl. 1948
	Mesic grassland	ULI Calluno‐Ulicetea Br.‐Bl. et Tx. ex Klika et Hadač 1944 p.p.,NAR Nardetea strictae Rivas Goday et Borja Carbonell in Rivas Goday et Mayor López 1966, MOL Molinio‐Arrhenatheretea Tx. 1937
	Dry grassland	COR Koelerio‐Corynephoretea canescentis Klika in Klika et Novák 1941, GER Trifolio‐Geranietea sanguinei T. Müller 1962, FES Festuco‐Brometea Br.‐Bl. et Tx. ex Soó 1947, FEP Festuco‐Puccinellietea Soó ex Vicherek 1973, LER Artemisietea lerchianae Golub 1994, LYG Lygeo sparti‐Stipetea tenacissimae Rivas‐Mart. 1978, IND Festucetea indigestae Rivas Goday et Rivas‐Mart. 1971, ONO Festuco hystricis‐Ono…
	Seminatural alluvial forest	POP Alno glutinosae‐Populetea albae P. Fukarek et Fabijanić 1968
	Seminatural mesic forest	FAG Carpino‐Fagetea sylvaticae Jakucs ex Passarge 1968, ex PUB Quercetea pubescentis Doing‐Kraft ex Scamoni et Passarge 1959, Quercetea robori‐petraeae Br.‐Bl. et Tx. ex Oberd. 1957
	Seminatural dry forest	PUB Quercetea pubescentis Doing‐Kraft ex Scamoni et Passarge 1959, SAB Junipero‐Pinetea sylvestris Rivas‐Mart. 1965, ERI Erico‐Pinetea Horvat 1959, QUI Quercetea ilicis Br.‐Bl. ex A. Bolòs et O. de Bolòs in A. Bolòs y Vayreda 1950, ROS Ononido‐Rosmarinetea Br.‐Bl. in A. Bolòs y Vayreda 1950
	Robinia pseudacacia forest stands	Robinietea Jurko ex Hadač et Sofron 1980
	Shrub	Lonicero‐Rubetea plicati Haveman, Schaminée et Stortelder in Stortelder et al. 1999, RHA Crataego‐Prunetea Tx. 1962 ex xerothermic alliances, ex ROB Robinietea Jurko ex Hadač et Sofron 1980
	Arable field and field margin	Anthropogenic vegetation of various vegetation classes (sensu Mucina et al., 2016)
