# Supplementary material for: Intricate Distribution Patterns of Six Cytotypes of Allium oleraceum at a Continental Scale: Niche Expansion and Innovation Followed by Niche Contraction With Increasing Ploidy Level
Source: Front Plant Sci. 2020 Dec 9;11:591137. doi: 10.3389/fpls.2020.591137 (PMC7755979; doi:10.3389/fpls.2020.591137)
Supplement: Supplementary Table 4 — Summary of the pairwise multivariate analyses between cytotypes using db-RDA applied to local-scale environmental variables recorded in populations of A. oleraceum. The significance level of the db-RDA was assessed by Monte Carlo permutation test using 999 permutations. P-values in bold are significant after Bonferroni correction (P < 0.006). [file Table_4.XLS]

## Sheet: suppl4
Supplementary Table 4. Summary of the pairwise multivariate analyses between cytotypes using db-RDA applied to fine-scale environmental variables recorded in populations of A. oleraceum. The significance level of the db-RDA was assessed by Monte Carlo permutation test using 999 permutations. P-values in bold are significant after Bonferroni correction (P < 0.006).
				Pairwise comparison	pseudoF	P
				3x-4x	1.7	0.088
				3x-5x	2.2	0.03
				3x-6x	5.2	0.001
				3x-7x	4.5	0.002
				4x-5x	2.9	0.007
				4x-6x	8.8	0.001
				4x-7x	3.4	0.005
				5x-6x	4.2	0.002
				5x-7x	2	0.047
				6x-7x	1	0.404
